# Supplementary material for: Deciphering the Role of ERBB3 Isoforms in Renal Cell Carcinoma: A Comprehensive Genomic and Transcriptomic Analysis
Source: Medicina (Kaunas). 2024 Jan 20;60(1):181. doi: 10.3390/medicina60010181 (PMC10820170; doi:10.3390/medicina60010181)
Supplement: Supplementary file 1 [file medicina-60-00181-s001.zip]

Archive with 7 entries (6 files):
- medicina-2838495-supplementary/
- medicina-2838495-supplementary/Figure  S2.jpg
- medicina-2838495-supplementary/Figure  S3.jpg
- medicina-2838495-supplementary/Figure S1.jpg
- supple/S1.jpg
- supple/S2.jpg
- supple/S3.jpg
